# Supplementary material for: Basal ganglia output dynamically controls skilled forelimb kinematics in real time
Source: bioRxiv. 2026 Mar 11:2026.03.09.710687. Preprint. [Version 1] doi: 10.64898/2026.03.09.710687 (PMC13060906; doi:10.64898/2026.03.09.710687)
Supplement: Supplement 2 [file media-2.zip]

Archive with 12 entries (12 files):
- Video S6.mp4
- __MACOSX/._Video S6.mp4
- Video S5.mp4
- __MACOSX/._Video S5.mp4
- Video S4.mp4
- __MACOSX/._Video S4.mp4
- Video S3.mp4
- __MACOSX/._Video S3.mp4
- Video S2.mp4
- __MACOSX/._Video S2.mp4
- Video S1.mp4
- __MACOSX/._Video S1.mp4
